# Supplementary material for: Effect of Microbial Phytase on Ileal Digestibility of Minerals, Plasma and Urine Metabolites, and Bone Mineral Concentrations in Growing–Finishing Pigs
Source: Animals (Basel). 2022 May 18;12(10):1294. doi: 10.3390/ani12101294 (PMC9137887; doi:10.3390/ani12101294)
Supplement: Supplementary file 1 [file animals-12-01294-s001.zip]

Archive with 1 entries (1 files):
- animals-1684256-supplementary.pdf
